# Supplementary material for: Safety and Immunogenicity of Intranasal Razi Cov Pars as a COVID-19 Booster Vaccine in Adults: Promising Results from a Groundbreaking Clinical Trial
Source: Vaccines (Basel). 2024 Nov 5;12(11):1255. doi: 10.3390/vaccines12111255 (PMC11598910; doi:10.3390/vaccines12111255)
Supplement: Supplementary file 1 [file vaccines-12-01255-s001.zip]

Archive with 1 entries (1 files):
- vaccines-3187491-supplementary.pdf
